# Supplementary material for: Assessment of Human Health Risk Indices Due to Metal Contamination in the Surface Water of the Negro River Sub-Basin, Áncash
Source: Int J Environ Res Public Health. 2024 Jun 5;21(6):733. doi: 10.3390/ijerph21060733 (PMC11203810; doi:10.3390/ijerph21060733)
Supplement: Supplementary file 1 [file ijerph-21-00733-s001.zip]

Archive with 1 entries (1 files):
- ijerph-2969488-supplementary.pdf
